# Supplementary material for: Supramolecular Double-Helical Polymers: Supramolecular Chiral Induction and Asymmetric Catalysis
Source: Molecules. 2025 Mar 28;30(7):1517. doi: 10.3390/molecules30071517 (PMC11990125; doi:10.3390/molecules30071517)
Supplement: Supplementary file 1 [file molecules-30-01517-s001.zip]

Archive with 1 entries (1 files):
- molecules-3500858-supplementary.pdf
